# Supplementary material for: Pancake Bonding in the Stabilization of Cationic Acene Dimers
Source: ACS Mater Au. 2025 Jan 30;5(2):365–76. doi: 10.1021/acsmaterialsau.4c00153 (PMC11907286; doi:10.1021/acsmaterialsau.4c00153)
Supplement: Supplementary file 2 — mg4c00153_si_002.xyz [file mg4c00153_si_002.xyz]

24
Benzene +1-charged Dimer [1]
 C                 -2.23796500    0.70035100    0.63228900
 C                 -2.24767400   -0.67142700    0.64633500
 C                 -1.55507100   -1.38154100   -0.35780700
 C                 -0.89728300   -0.70385800   -1.39718000
 C                 -0.88892300    0.67407800   -1.41205400
 C                 -1.53632300    1.38107500   -0.38681400
 H                 -2.76570500    1.26526200    1.38727800
 H                 -2.78317600   -1.21342400    1.41252200
 H                 -1.57563700   -2.46261800   -0.35449200
 H                 -0.42390400   -1.26720700   -2.18830500
 H                 -0.40811700    1.21431300   -2.21465700
 H                 -1.54341500    2.46217000   -0.40553700
 C                  0.89837900    0.70758600    1.39518100
 C                  0.88803600   -0.67029600    1.41401800
 C                  1.53414100   -1.38101900    0.39073700
 C                  2.23661700   -0.70407900   -0.63043400
 C                  2.24870000    0.66764300   -0.64822500
 C                  1.55740700    1.38148800    0.35398000
 H                  0.42611900    1.27386100    2.18486600
 H                  0.40634700   -1.20749100    2.21812200
 H                  1.53975300   -2.46206700    0.41241900
 H                  2.76299700   -1.27195400   -1.38415600
 H                  2.78499700    1.20662800   -1.41597300
 H                  1.57949300    2.46252300    0.34775600

36
Napthalene +1-charged Dimer [2]
 C                  0.00000000    0.71046800    1.54733600
 C                  0.00000000   -0.71046800    1.54733600
 C                 -1.23279600    1.39655500    1.54878900
 C                  1.23279600   -1.39655500    1.54878900
 C                 -1.23279600   -1.39655500    1.54878900
 C                  1.23279600    1.39655500    1.54878900
 C                 -2.42899800    0.69847200    1.56286600
 H                 -1.23347000    2.47823600    1.56816400
 C                  2.42899800   -0.69847200    1.56286600
 H                  1.23347000   -2.47823600    1.56816400
 C                 -2.42899800   -0.69847200    1.56286600
 H                 -1.23347000   -2.47823600    1.56816400
 C                  2.42899800    0.69847200    1.56286600
 H                  1.23347000    2.47823600    1.56816400
 H                 -3.36587200    1.23705000    1.58980200
 H                  3.36587200   -1.23705000    1.58980200
 H                 -3.36587200   -1.23705000    1.58980200
 H                  3.36587200    1.23705000    1.58980200
 C                 -0.69847200    2.42899800   -1.56286600
 C                  0.69847200    2.42899800   -1.56286600
 C                 -1.39655500    1.23279600   -1.54878900
 H                 -1.23705000    3.36587200   -1.58980200
 C                  1.39655500    1.23279600   -1.54878900
 H                  1.23705000    3.36587200   -1.58980200
 C                 -0.71046800    0.00000000   -1.54733600
 H                 -2.47823600    1.23347000   -1.56816400
 C                  0.71046800    0.00000000   -1.54733600
 H                  2.47823600    1.23347000   -1.56816400
 C                 -1.39655500   -1.23279600   -1.54878900
 C                  1.39655500   -1.23279600   -1.54878900
 C                 -0.69847200   -2.42899800   -1.56286600
 H                 -2.47823600   -1.23347000   -1.56816400
 C                  0.69847200   -2.42899800   -1.56286600
 H                  2.47823600   -1.23347000   -1.56816400
 H                 -1.23705000   -3.36587200   -1.58980200
 H                  1.23705000   -3.36587200   -1.58980200

36
Napthalene +1-charged Dimer [3]
 C                 -0.52582000    1.99888300    0.70959100
 C                 -0.52582000    1.99888300   -0.70959100
 C                  0.16493900    3.01538100    1.39943600
 C                 -1.22892000    0.97378100   -1.39254700
 C                  0.16493900    3.01538100   -1.39943600
 C                 -1.22892000    0.97378100    1.39254700
 C                  0.83599000    3.99567000    0.70238700
 H                  0.15443800    3.02330300    2.48157200
 C                 -1.93319500    0.00099500   -0.69646900
 H                 -1.24618700    0.98268000   -2.47436200
 C                  0.83599000    3.99567000   -0.70238700
 H                  0.15443800    3.02330300   -2.48157200
 C                 -1.93319500    0.00099500    0.69646900
 H                 -1.24618700    0.98268000    2.47436200
 H                  1.35926000    4.77575300    1.23665700
 H                 -2.47330000   -0.76178400   -1.23900200
 H                  1.35926000    4.77575300   -1.23665700
 H                 -2.47330000   -0.76178400    1.23900200
 C                  0.85201800   -1.37697400    2.42964100
 C                  0.21161600   -2.61949900    2.42888400
 C                  1.17972300   -0.75367600    1.23162200
 H                  1.11079600   -0.90565400    3.36755900
 C                 -0.10133200   -3.23687000    1.23342600
 H                 -0.02848900   -3.10209600    3.36536000
 C                  0.87776100   -1.36966000    0.00000000
 H                  1.70416900    0.19236100    1.23503600
 C                  0.21518000   -2.62640700    0.00000000
 H                 -0.58963100   -4.20249600    1.23194200
 C                  1.17972300   -0.75367600   -1.23162200
 C                 -0.10133200   -3.23687000   -1.23342600
 C                  0.85201800   -1.37697400   -2.42964100
 H                  1.70416900    0.19236100   -1.23503600
 C                  0.21161600   -2.61949900   -2.42888400
 H                 -0.58963100   -4.20249600   -1.23194200
 H                  1.11079600   -0.90565400   -3.36755900
 H                 -0.02848900   -3.10209600   -3.36536000

36
Napthalene +1-charged Dimer [4]
 C                  1.07816700   -1.14773300   -1.01235300
 C                  1.16838000   -1.25809000    0.40130700
 C                  2.11339100   -0.49483300   -1.71537500
 C                  0.13301800   -1.91382300    1.10770300
 C                  2.28601400   -0.71240200    1.05973700
 C                 -0.04306900   -1.69244900   -1.67226400
 C                  3.21683400    0.01158800   -1.04554900
 H                  2.05049200   -0.41759900   -2.79308000
 C                 -0.94952900   -2.44243900    0.43789200
 H                  0.20982700   -2.01044600    2.18305000
 C                  3.30391500   -0.09822900    0.34142300
 H                  2.36276500   -0.80590000    2.13518600
 C                 -1.04141800   -2.32597100   -0.95627600
 H                 -0.10817900   -1.62034300   -2.75030400
 H                  4.01369300    0.48482800   -1.60150000
 H                 -1.72596700   -2.95623200    0.98634000
 H                  4.16873700    0.29002900    0.86067100
 H                 -1.88682200   -2.75415600   -1.47605200
 C                  1.04141800    2.32597100    0.95627600
 C                  0.94952900    2.44243900   -0.43789200
 C                  0.04306900    1.69244900    1.67226400
 H                  1.88682200    2.75415600    1.47605200
 C                 -0.13301800    1.91382300   -1.10770300
 H                  1.72596700    2.95623200   -0.98634000
 C                 -1.07816700    1.14773300    1.01235300
 H                  0.10817900    1.62034300    2.75030400
 C                 -1.16838000    1.25809000   -0.40130700
 H                 -0.20982700    2.01044600   -2.18305000
 C                 -2.11339100    0.49483300    1.71537500
 C                 -2.28601400    0.71240200   -1.05973700
 C                 -3.21683400   -0.01158800    1.04554900
 H                 -2.05049200    0.41759900    2.79308000
 C                 -3.30391500    0.09822900   -0.34142300
 H                 -2.36276500    0.80590000   -2.13518600
 H                 -4.01369300   -0.48482800    1.60150000
 H                 -4.16873700   -0.29002900   -0.86067100

36
Napthalene +1-charged Dimer [5]
 C                 -0.56593600    2.30357100    0.70974300
 C                 -0.56593600    2.30357100   -0.70974300
 C                 -0.03673400    3.41073000    1.39901900
 C                 -1.10570600    1.18413500   -1.39223600
 C                 -0.03673400    3.41073000   -1.39901900
 C                 -1.10570600    1.18413500    1.39223600
 C                  0.47869700    4.48355400    0.70111100
 H                 -0.04559500    3.41642900    2.48108900
 C                 -1.65159400    0.11464100   -0.69760500
 H                 -1.11834500    1.18898800   -2.47457600
 C                  0.47869700    4.48355400   -0.70111100
 H                 -0.04559500    3.41642900   -2.48108900
 C                 -1.65159400    0.11464100    0.69760500
 H                 -1.11834500    1.18898800    2.47457600
 H                  0.87830900    5.33309500    1.23622300
 H                 -2.08589200   -0.71404900   -1.23814100
 H                  0.87830900    5.33309500   -1.23622300
 H                 -2.08589200   -0.71404900    1.23814100
 C                  1.65159400   -0.11464100   -0.69760500
 C                  1.65159400   -0.11464100    0.69760500
 C                  1.10570600   -1.18413500   -1.39223600
 H                  2.08589200    0.71404900   -1.23814100
 C                  1.10570600   -1.18413500    1.39223600
 H                  2.08589200    0.71404900    1.23814100
 C                  0.56593600   -2.30357100   -0.70974300
 H                  1.11834500   -1.18898800   -2.47457600
 C                  0.56593600   -2.30357100    0.70974300
 H                  1.11834500   -1.18898800    2.47457600
 C                  0.03673400   -3.41073000   -1.39901900
 C                  0.03673400   -3.41073000    1.39901900
 C                 -0.47869700   -4.48355400   -0.70111100
 H                  0.04559500   -3.41642900   -2.48108900
 C                 -0.47869700   -4.48355400    0.70111100
 H                  0.04559500   -3.41642900    2.48108900
 H                 -0.87830900   -5.33309500   -1.23622300
 H                 -0.87830900   -5.33309500    1.23622300

48
Anthracene +1-charged Dimer [6]
 C                 -1.93197100   -0.01984900    1.37546400
 C                 -0.91114200    1.33489200   -0.38413600
 C                 -2.59355900   -0.80867400    0.38584600
 C                 -1.09135900    1.02816700    0.96645700
 H                 -0.59164200    1.62847900    1.71690500
 C                 -2.13326100   -0.32133000    2.74628300
 C                 -2.39377900   -0.51255600   -0.97039000
 C                 -3.43080500   -1.87585800    0.80313100
 C                 -1.57480200    0.54543200   -1.37551400
 C                 -0.07687200    2.40104300   -0.80046900
 C                 -2.94373500   -1.36023200    3.11395500
 H                 -1.64369800    0.28833800    3.49480200
 H                 -2.90261100   -1.10493600   -1.72073300
 C                 -3.59789900   -2.14541400    2.13315800
 H                 -3.93926800   -2.46808600    0.05360200
 C                 -1.38058900    0.85765000   -2.74330100
 C                  0.07687200    2.68637200   -2.13739500
 H                  0.42116600    3.00071400   -0.04984500
 H                 -3.09808700   -1.58268500    4.16035300
 H                 -4.24033500   -2.95664600    2.44496200
 C                 -0.57833600    1.91081300   -3.11363700
 H                 -1.88747400    0.26517800   -3.49334000
 H                  0.69590600    3.51824700   -2.44351500
 H                 -0.45419000    2.15267400   -4.15989100
 C                  2.13326100    0.32133000    2.74628300
 C                  2.94373500    1.36023200    3.11395500
 C                  1.93197100    0.01984900    1.37546400
 H                  1.64369800   -0.28833800    3.49480200
 C                  3.59789900    2.14541400    2.13315800
 H                  3.09808700    1.58268500    4.16035300
 C                  1.09135900   -1.02816700    0.96645700
 C                  2.59355900    0.80867400    0.38584600
 C                  3.43080500    1.87585800    0.80313100
 H                  4.24033500    2.95664600    2.44496200
 C                  0.91114200   -1.33489200   -0.38413600
 H                  0.59164200   -1.62847900    1.71690500
 C                  2.39377900    0.51255600   -0.97039000
 H                  3.93926800    2.46808600    0.05360200
 C                  1.57480200   -0.54543200   -1.37551400
 C                  0.07687200   -2.40104300   -0.80046900
 H                  2.90261100    1.10493600   -1.72073300
 C                  1.38058900   -0.85765000   -2.74330100
 C                 -0.07687200   -2.68637200   -2.13739500
 H                 -0.42116600   -3.00071400   -0.04984500
 C                  0.57833600   -1.91081300   -3.11363700
 H                  1.88747400   -0.26517800   -3.49334000
 H                 -0.69590600   -3.51824700   -2.44351500
 H                  0.45419000   -2.15267400   -4.15989100

48
Anthracene +1-charged Dimer [7]
 C                 -1.90222100   -1.59742700    0.38461400
 C                  0.50556000   -2.00788300    0.32530200
 C                 -1.83937300   -1.04972200   -0.93461500
 C                 -0.72673900   -2.05138800    0.99072100
 H                 -0.77349200   -2.47389900    1.98738400
 C                 -3.15666100   -1.67045700    1.03817000
 C                 -0.59967800   -0.98256200   -1.59031400
 C                 -3.03112300   -0.60508200   -1.54992500
 C                  0.56667600   -1.46406400   -0.99732000
 C                  1.69224200   -2.50474900    0.91945400
 C                 -4.29873700   -1.24112200    0.40695900
 H                 -3.20598300   -2.08898200    2.03499500
 H                 -0.55663400   -0.57957200   -2.59502900
 C                 -4.23633900   -0.70980400   -0.89574700
 H                 -2.98628300   -0.20067700   -2.55250200
 C                  1.81779100   -1.43588600   -1.67189900
 C                  2.88037200   -2.45816700    0.23956700
 H                  1.64483100   -2.92904200    1.91402300
 H                 -5.25405500   -1.31989500    0.90647800
 H                 -5.14467300   -0.38544000   -1.38391000
 C                  2.94304200   -1.92330000   -1.07025400
 H                  1.86161300   -1.02940700   -2.67401100
 H                  3.77902000   -2.84809000    0.69685800
 H                  3.88871900   -1.90609700   -1.59297200
 C                 -1.69254700    2.50493100   -0.91880300
 C                 -2.88072100    2.45701800   -0.23903700
 C                 -0.50566500    2.00828400   -0.32492100
 H                 -1.64535100    2.92998400   -1.91304700
 C                 -2.94316600    1.92159500    1.07052400
 H                 -3.77967400    2.84623800   -0.69633300
 C                  0.72660200    2.05241400   -0.99032500
 C                 -0.56654100    1.46379600    0.99743800
 C                 -1.81759400    1.43472700    1.67203500
 H                 -3.88888100    1.90350900    1.59312900
 C                  1.90219800    1.59822900   -0.38450200
 H                  0.77331000    2.47536000   -1.98679900
 C                  0.59992800    0.98224700    1.59017500
 H                 -1.86119100    1.02771100    2.67394000
 C                  1.83959700    1.04990400    0.93445600
 C                  3.15644300    1.67148000   -1.03837200
 H                  0.55693800    0.57876100    2.59469200
 C                  3.03151000    0.60527400    1.54938900
 C                  4.29866500    1.24185500   -0.40761300
 H                  3.20548600    2.09035500   -2.03506000
 C                  4.23655700    0.71021400    0.89498200
 H                  2.98687900    0.20059200    2.55186500
 H                  5.25386300    1.32052500   -0.90737100
 H                  5.14509400    0.38592600    1.38281800

48
Anthracene +1-charged Dimer [8]
 C                  3.24739300   -0.07232300    0.86465700
 C                  0.94429500   -0.79473400    1.24591900
 C                  3.30725400   -0.87662500   -0.31338900
 C                  2.05900200   -0.04282700    1.61380000
 H                  2.01809000    0.56224000    2.51150700
 C                  4.38517300    0.68147900    1.24129700
 C                  2.17789600   -1.61870800   -0.69176300
 C                  4.50337800   -0.89912700   -1.07274800
 C                  1.00339600   -1.60099300    0.06412100
 C                 -0.25500800   -0.77710400    2.00515900
 C                  5.52533500    0.64169500    0.48299200
 H                  4.34347900    1.28441700    2.13896300
 H                  2.22529900   -2.23298800   -1.58298200
 C                  5.58494600   -0.15499700   -0.68343100
 H                  4.55152900   -1.51583600   -1.96055700
 C                 -0.13789300   -2.35164200   -0.31064700
 C                 -1.34262400   -1.51366500    1.61278600
 H                 -0.29455000   -0.17770800    2.90566400
 H                  6.39161800    1.21647700    0.77843600
 H                  6.49562700   -0.17884500   -1.26490400
 C                 -1.28549400   -2.30147200    0.44217600
 H                 -0.09138900   -2.97002800   -1.19789700
 H                 -2.25022500   -1.49772800    2.19951700
 H                 -2.15065200   -2.87965200    0.14919600
 C                  0.26110200    0.78297200   -1.99598200
 C                  1.34546500    1.52195300   -1.59915900
 C                 -0.94145500    0.79831200   -1.24191700
 H                  0.30633600    0.18269600   -2.89560500
 C                  1.28174300    2.30979700   -0.42898900
 H                  2.25581700    1.50714500   -2.18165800
 C                 -2.05321500    0.04425400   -1.61450200
 C                 -1.00679400    1.60376600   -0.05998300
 C                  0.13106800    2.35711800    0.31940100
 H                  2.14435600    2.89005400   -0.13258700
 C                 -3.24442700    0.07059500   -0.86978400
 H                 -2.00756400   -0.55989500   -2.51260200
 C                 -2.18393600    1.61759400    0.69207300
 H                  0.07968500    2.97493100    1.20674200
 C                 -3.30999300    0.87300600    0.30923800
 C                 -4.37933000   -0.68507100   -1.25133600
 H                 -2.23554200    2.23029200    1.58411700
 C                 -4.50851800    0.89123500    1.06504300
 C                 -5.52200500   -0.64911700   -0.49664600
 H                 -4.33335200   -1.28642500   -2.14988600
 C                 -5.58709900    0.14527900    0.67109900
 H                 -4.56082300    1.50630900    1.95375300
 H                 -6.38604600   -1.22527000   -0.79591900
 H                 -6.49961600    0.16590000    1.24979500

48
Anthracene +1-charged Dimer [9]
 C                  4.62727300   -0.04879500    0.64508500
 C                  2.32805200   -0.84347900    0.78378400
 C                  4.55169900   -0.07871100   -0.78295800
 C                  3.51048100   -0.43415100    1.39761600
 H                  3.57185900   -0.41979500    2.47904800
 C                  5.83558100    0.36597400    1.26190500
 C                  3.36184500   -0.49235500   -1.39759500
 C                  5.68696000    0.30746500   -1.53985100
 C                  2.25234900   -0.87276500   -0.64747300
 C                  1.19286200   -1.24006300    1.53577900
 C                  6.91135300    0.73261900    0.50080900
 H                  5.89408300    0.38461000    2.34205300
 H                  3.30954700   -0.52211400   -2.47922400
 C                  6.83627200    0.70318300   -0.91195600
 H                  5.63172200    0.28118900   -2.62000900
 C                  1.04117200   -1.29223900   -1.25783200
 C                  0.03815900   -1.65230800    0.90850800
 H                  1.25244400   -1.22984500    2.61647500
 H                  7.82960100    1.04550700    0.97712000
 H                  7.69805000    0.99423400   -1.49559400
 C                 -0.03815900   -1.67813500   -0.49612500
 H                  0.98522300   -1.32388600   -2.33833500
 H                 -0.81387800   -1.96388900    1.49581100
 H                 -0.95019500   -2.00416800   -0.97551500
 C                 -1.04117200    1.29223900   -1.25783200
 C                  0.03815900    1.67813500   -0.49612500
 C                 -2.25234900    0.87276500   -0.64747300
 H                 -0.98522300    1.32388600   -2.33833500
 C                 -0.03815900    1.65230800    0.90850800
 H                  0.95019500    2.00416800   -0.97551500
 C                 -3.36184500    0.49235500   -1.39759500
 C                 -2.32805200    0.84347900    0.78378400
 C                 -1.19286200    1.24006300    1.53577900
 H                  0.81387800    1.96388900    1.49581100
 C                 -4.55169900    0.07871100   -0.78295800
 H                 -3.30954700    0.52211400   -2.47922400
 C                 -3.51048100    0.43415100    1.39761600
 H                 -1.25244400    1.22984500    2.61647500
 C                 -4.62727300    0.04879500    0.64508500
 C                 -5.68696000   -0.30746500   -1.53985100
 H                 -3.57185900    0.41979500    2.47904800
 C                 -5.83558100   -0.36597400    1.26190500
 C                 -6.83627200   -0.70318300   -0.91195600
 H                 -5.63172200   -0.28118900   -2.62000900
 C                 -6.91135300   -0.73261900    0.50080900
 H                 -5.89408300   -0.38461000    2.34205300
 H                 -7.69805000   -0.99423400   -1.49559400
 H                 -7.82960100   -1.04550700    0.97712000

60                 
Tetracene +1-charged Dimer [10]
 C                 -4.16176100    2.60578000    1.47792000
 C                 -3.71645900    1.31747800    1.51444800
 C                 -2.32143900    1.03704100    1.53670900
 C                 -1.39276200    2.12929900    1.53056600
 C                 -1.89830500    3.46039100    1.49942300
 C                 -3.24155700    3.69030700    1.46980300
 C                 -1.83920000   -0.27360600    1.54149500
 C                 -0.02351700    1.86308200    1.53632600
 C                  0.46606000    0.54840000    1.55650900
 C                 -0.46667400   -0.54789000    1.55648700
 C                  0.02289200   -1.86258500    1.53655400
 H                 -0.68018700   -2.68665200    1.53408700
 C                  1.39213300   -2.12880400    1.53107400
 C                  2.32081200   -1.03655000    1.53737200
 C                  1.83858800    0.27410900    1.54192500
 H                 -2.54308400   -1.09720200    1.53276200
 H                 -5.22257600    2.81302100    1.46497400
 H                 -4.41443400    0.49046800    1.53162200
 H                 -1.19736700    4.28507300    1.50716700
 H                 -3.61839500    4.70316700    1.45042000
 H                  0.67952000    2.68718200    1.53404400
 H                  2.54251100    1.09766700    1.53322200
 C                  1.89767200   -3.45990300    1.50008200
 C                  3.24092900   -3.68983400    1.47075000
 C                  4.16114100   -2.60530700    1.47906200
 C                  3.71583400   -1.31700200    1.51546100
 H                  1.19672500   -4.28458000    1.50770200
 H                  3.61776100   -4.70269900    1.45147200
 H                  5.22195900   -2.81254900    1.46636000
 H                  4.41381000   -0.48999700    1.53278100
 C                 -3.24099600   -3.69027100   -1.47057100
 C                 -1.89771800   -3.46035500   -1.49945600
 C                 -1.39216800   -2.12927300   -1.53041800
 C                 -2.32083800   -1.03701600   -1.53709400
 C                 -3.71586400   -1.31743700   -1.51561600
 C                 -4.16119600   -2.60574200   -1.47928000
 C                 -0.02291000   -1.86306300   -1.53560300
 C                 -1.83859000    0.27363400   -1.54162800
 C                 -0.46605200    0.54790500   -1.55608100
 C                  0.46668300   -0.54839400   -1.55580300
 C                  1.83922100   -0.27414200   -1.54109000
 H                  2.54312400   -1.09771500   -1.53224000
 C                  2.32146100    1.03651400   -1.53685000
 C                  1.39279500    2.12877900   -1.53080100
 C                  0.02353800    1.86258200   -1.53626800
 H                  0.68011600   -2.68717100   -1.53289200
 H                 -3.61783800   -4.70313300   -1.45134100
 H                 -1.19678500   -4.28504500   -1.50677200
 H                 -4.41382500   -0.49042600   -1.53321600
 H                 -5.22202000   -2.81297700   -1.46694700
 H                 -2.54249600    1.09720800   -1.53312300
 H                 -0.67948400    2.68669400   -1.53412700
 C                  3.71648300    1.31695000   -1.51500300
 C                  4.16180300    2.60526400   -1.47895200
 C                  3.24161300    3.68979300   -1.47092100
 C                  1.89834900    3.45987200   -1.50014400
 H                  4.41445000    0.48993400   -1.53211100
 H                  5.22262300    2.81249900   -1.46630700
 H                  3.61845800    4.70265700   -1.45190300
 H                  1.19741200    4.28455500   -1.50794600

60
Tetracene +1-charged Dimer [11]
 C                  4.30204000    1.74496300   -1.10509400
 C                  3.15628600    1.30396800   -1.68973600
 C                  1.89502900    1.48542400   -1.04667400
 C                  1.85830600    2.13906500    0.23314300
 C                  3.07970100    2.59113200    0.80870200
 C                  4.26262200    2.39547000    0.16145700
 C                  0.71108700    1.04626300   -1.62127700
 C                  0.63359900    2.32936500    0.87086500
 C                 -0.56686100    1.90200500    0.29054700
 C                 -0.53090600    1.24257100   -0.98961300
 C                 -1.72945800    0.82277500   -1.57293000
 H                 -1.70577900    0.33513200   -2.53989300
 C                 -2.96270700    1.05177200   -0.95522400
 C                 -2.99982400    1.70801800    0.31965200
 C                 -1.80551200    2.10547100    0.91812800
 H                  0.73813600    0.55790100   -2.58788400
 H                  5.25295500    1.60605900   -1.59950000
 H                  3.18207000    0.81076900   -2.65272400
 H                  3.05076300    3.09694900    1.76509000
 H                  5.18506200    2.74590800    0.60336400
 H                  0.60809200    2.83467600    1.82898400
 H                 -1.83461900    2.60785900    1.87763700
 C                 -4.18507500    0.66587500   -1.56417400
 C                 -5.37930400    0.92296600   -0.94938900
 C                 -5.41641100    1.56321900    0.31380800
 C                 -4.25944500    1.94251700    0.93464100
 H                 -4.15701900    0.17756800   -2.52921000
 H                 -6.30611400    0.63929700   -1.42824400
 H                 -6.37104800    1.75987500    0.78138700
 H                 -4.28807700    2.44105400    1.89477000
 C                  5.41720900   -1.56234200   -0.30813800
 C                  4.26102500   -1.94178600   -0.93031100
 C                  3.00060700   -1.70704700   -0.31700400
 C                  2.96184400   -1.05058900    0.95772100
 C                  4.18346800   -0.66440600    1.56801600
 C                  5.37847300   -0.92153400    0.95473700
 C                  1.80708700   -2.10461200   -0.91692300
 C                  1.72781900   -0.82173200    1.57391600
 C                  0.53000900   -1.24180300    0.98924400
 C                  0.56761400   -1.90128900   -0.29084500
 C                 -0.63205000   -2.32916900   -0.87243300
 H                 -0.60529600   -2.83461600   -1.83044900
 C                 -1.85748200   -2.13945500   -0.23597800
 C                 -1.89586400   -1.48573300    1.04376300
 C                 -0.71277600   -1.04590700    1.61954200
 H                  1.83742200   -2.60710300   -1.87634000
 H                  6.37244500   -1.75937900   -0.77433000
 H                  4.29085200   -2.44067600   -1.89021900
 H                  4.15422400   -0.17583800    2.53289000
 H                  6.30466700   -0.63765500    1.43466100
 H                  1.70290700   -0.33404000    2.54082800
 H                 -0.74105500   -0.55758800    2.58613500
 C                 -3.07800300   -2.59293700   -0.81241700
 C                 -4.26158200   -2.39881400   -0.16596800
 C                 -4.30269200   -1.74778800    1.10031300
 C                 -3.15794400   -1.30510200    1.68556100
 H                 -3.04773200   -3.09901600   -1.76862500
 H                 -5.18320400   -2.75111600   -0.60810400
 H                 -5.25416300   -1.60953600    1.59384600
 H                 -3.18507600   -0.81124400    2.64817100

72
Pentacene +1-charged Dimer [12]
 C                 -3.10982700    4.23929900   -1.93659600
 C                 -1.76799100    4.08668700   -1.77070900
 C                 -1.18374200    2.78484500   -1.73261200
 C                 -2.03962600    1.63937600   -1.87859000
 C                 -3.43892200    1.84298100   -2.06514100
 C                 -3.95641500    3.10182900   -2.08777000
 C                  0.17809800    2.59798200   -1.53017700
 C                 -1.49425500    0.36061000   -1.80933300
 C                 -0.12167500    0.15935300   -1.60724500
 C                  0.74023600    1.30986100   -1.46751600
 C                  2.10111100    1.11700800   -1.23693900
 H                  2.74636700    1.97965800   -1.11887500
 C                  2.65730200   -0.16791300   -1.14645000
 C                  1.79386500   -1.31801900   -1.27080700
 C                  0.42515900   -1.12289100   -1.49865900
 H                  0.82607800    3.45926700   -1.42114300
 H                 -3.54421300    5.22862000   -1.96702900
 H                 -1.12229600    4.94963200   -1.67068400
 H                 -4.07697700    0.97768100   -2.18998100
 H                 -5.01743000    3.25033700   -2.23264100
 H                 -2.14637100   -0.49975200   -1.90287200
 H                 -0.22527000   -1.98351900   -1.59751200
 C                  4.02484000   -0.36026700   -0.90806100
 C                  4.56360300   -1.63337400   -0.78038900
 C                  3.70354200   -2.78266000   -0.90086700
 C                  2.34975100   -2.60104000   -1.14432100
 H                  6.60276600   -0.97662100   -0.45403300
 H                  4.67137500    0.50480400   -0.82328600
 C                  5.95620300   -1.84034800   -0.53665900
 C                  4.27665700   -4.08583800   -0.77206100
 H                  1.70719200   -3.46723100   -1.24748800
 C                  5.60598500   -4.23635400   -0.53867100
 C                  6.45822100   -3.09706800   -0.41927800
 H                  3.63131800   -4.94893500   -0.86902400
 H                  6.03203000   -5.22534700   -0.44539000
 H                  7.51355200   -3.24506300   -0.23827100
 C                 -6.45776600   -3.09728200    0.41892000
 C                 -5.95589600   -1.84050000    0.53613500
 C                 -4.56337600   -1.63333300    0.78025100
 C                 -3.70325800   -2.78252600    0.90131100
 C                 -4.27623900   -4.08579500    0.77266400
 C                 -5.60546700   -4.23648000    0.53888700
 C                 -4.02477100   -0.36015800    0.90774200
 C                 -2.34957600   -2.60072600    1.14513200
 C                 -1.79382300   -1.31760700    1.27140100
 C                 -2.65729900   -0.16760900    1.14643600
 C                 -2.10124200    1.11738800    1.23668600
 H                 -2.74657200    1.97993200    1.11826200
 C                 -0.74040800    1.31040400    1.46737400
 C                  0.12155600    0.16000900    1.60760900
 C                 -0.42518700   -1.12231400    1.49949800
 H                 -4.67135300    0.50483500    0.82252400
 H                 -7.51302600   -3.24542400    0.23761600
 H                 -6.60250100   -0.97684400    0.45308500
 H                 -3.63085100   -4.94880600    0.87007800
 H                 -6.03141300   -5.22552700    0.44572600
 H                 -1.70696000   -3.46682200    1.24876300
 H                  0.22519000   -1.98289700    1.59910900
 C                 -0.17832300    2.59858800    1.52966100
 C                  1.18347000    2.78558300    1.73218000
 C                  2.03942000    1.64020900    1.87860000
 C                  1.49413000    0.36141500    1.80973300
 H                  1.12190800    4.95035900    1.66965900
 H                 -0.82633900    3.45980000    1.42026800
 C                  1.76765300    4.08748600    1.76999600
 C                  3.43870900    1.84396700    2.06518400
 H                  2.14625800   -0.49892200    1.90341100
 C                  3.95611100    3.10283700    2.08755600
 C                  3.10944100    4.24022600    1.93602600
 H                  4.07679100    0.97870900    2.19016900
 H                  5.01710200    3.25147300    2.23246800
 H                  3.54376400    5.22958000    1.96629200

72
Pentacene +1-charged Dimer [13]
 C                  5.53053100    2.36640500    0.12436800
 C                  4.35330700    2.63094500    0.74866000
 C                  3.11661300    2.19501100    0.18155200
 C                  3.14313900    1.48244000   -1.07147400
 C                  4.40811900    1.22688000   -1.69028100
 C                  5.55957500    1.65232900   -1.11347900
 C                  1.90014500    2.45157900    0.79883000
 C                  1.95558500    1.05950500   -1.63859600
 C                  0.71275200    1.31417300   -1.02359800
 C                  0.68842800    2.02805800    0.23276300
 C                 -0.54266500    2.28636400    0.84776000
 H                 -0.56069900    2.83159700    1.78382300
 C                 -1.74822400    1.88137400    0.27043600
 C                 -1.72356800    1.16338200   -0.98282900
 C                 -0.48772300    0.89310000   -1.59097400
 H                  1.88344100    2.99873800    1.73384700
 H                  6.46170700    2.70338800    0.55843600
 H                  4.33248700    3.18042700    1.68087900
 H                  4.42566700    0.68617000   -2.62761900
 H                  6.51076500    1.45444300   -1.58690900
 H                  1.97524100    0.52527600   -2.58082100
 H                 -0.47046700    0.36204400   -2.53494000
 C                 -2.98651200    2.15667400    0.87286700
 C                 -4.18415600    1.77427600    0.27950000
 C                 -4.15867700    1.06152500   -0.96849100
 C                 -2.93389100    0.76415900   -1.56240200
 H                 -5.46433600    2.61694700    1.80856900
 H                 -3.00777300    2.70071600    1.80956800
 C                 -5.44473800    2.07710000    0.87079200
 C                 -5.39314900    0.69091200   -1.57312800
 H                 -2.91800900    0.23097100   -2.50513000
 C                 -6.57877500    1.01132800   -0.98184800
 C                 -6.60427900    1.70926600    0.25680900
 H                 -5.37189600    0.15874200   -2.51485600
 H                 -7.51170300    0.73734100   -1.45452400
 H                 -7.55644300    1.95540700    0.70589300
 C                  6.57791600   -1.00810300    0.98645000
 C                  5.39154700   -0.68886900    1.57662000
 C                  4.15792200   -1.06077700    0.97117400
 C                  4.18482000   -1.77353400   -0.27682700
 C                  5.44628700   -2.07529400   -0.86691100
 C                  6.60494600   -1.70627700   -0.25206500
 C                  2.93264900   -0.76412800    1.56432900
 C                  2.98778000   -2.15649600   -0.87097900
 C                  1.74889500   -1.88200100   -0.26921800
 C                  1.72296100   -1.16424000    0.98416500
 C                  0.48667900   -0.89495600    1.59186900
 H                  0.46876500   -0.36426300    2.53603000
 C                 -0.71325200   -1.31634800    1.02370300
 C                 -0.68771100   -2.02961600   -0.23302300
 C                  0.54388600   -2.28743700   -0.84727900
 H                  2.91593700   -0.23093900    2.50704300
 H                  7.51016100   -0.73306100    1.45984200
 H                  5.36893900   -0.15651600    2.51822800
 H                  5.46727700   -2.61481900   -1.80484900
 H                  7.55763400   -1.95168200   -0.70044800
 H                  3.00983500   -2.70037100   -1.80776000
 H                  0.56260400   -2.83239000   -1.78349500
 C                 -1.95662900   -1.06228300    1.63797200
 C                 -3.14369000   -1.48443600    1.06934200
 C                 -3.11589100   -2.19595400   -0.18426500
 C                 -1.89891600   -2.45277100   -0.80036800
 H                 -4.42792200   -0.68878500    2.62452700
 H                 -1.97699800   -0.52886800    2.58064500
 C                 -4.40943400   -1.22852500    1.68664800
 C                 -4.35207000   -2.63008200   -0.75373600
 H                 -1.88151500   -2.99946200   -1.73564300
 C                 -5.53000400   -2.36432600   -0.13140700
 C                 -5.56041600   -1.65199000    1.10744300
 H                 -4.33043800   -3.17826600   -1.68670100
 H                 -6.46068900   -2.69926200   -0.56823000
 H                 -6.51225500   -1.45358300    1.57934700

72
Pentacene +1-charged Dimer [14]
 C                 -2.23695400    1.42421500    0.47652700
 C                 -1.16938300    1.46527900    1.38320200
 C                  0.15190900    1.60259500    0.95034900
 C                  0.42395700    1.69775200   -0.46526400
 C                 -0.63995000    1.64251000   -1.37138900
 C                 -1.96398800    1.49169600   -0.93950000
 C                  1.23034400    1.61590500    1.84714300
 C                  1.75067500    1.83597200   -0.89760300
 C                  2.81297200    1.89221600    0.00493900
 C                  2.54454000    1.77920300    1.41016200
 C                  3.63865000    1.82635100    2.31681700
 H                  3.44181700    1.74109100    3.37790000
 C                  4.91350400    2.00889400    1.86054400
 C                  5.17506900    2.13840300    0.47194800
 C                  4.15427100    2.07219500   -0.43208100
 H                  1.03189500    1.54098000    2.90989200
 H                 -1.37855500    1.41989000    2.44488900
 H                 -0.43457700    1.71100000   -2.43278800
 H                  1.95490700    1.91191000   -1.95864400
 H                  5.73500300    2.06370700    2.56151900
 H                  6.19059000    2.28457700    0.13304900
 H                  4.35106900    2.16154500   -1.49231500
 C                 -3.03060500    1.39819900   -1.84719100
 C                 -4.33884800    1.23782400   -1.41042400
 C                 -4.61267200    1.19896200    0.00142900
 C                 -3.56465500    1.29129300    0.90670900
 C                 -5.42853100    1.11462400   -2.32582800
 C                 -5.96394000    1.04592100    0.43361800
 C                 -6.97290300    0.93252700   -0.47155000
 C                 -6.70116900    0.96403600   -1.87138900
 H                 -7.52062500    0.87662100   -2.57091300
 H                 -7.99450100    0.82301600   -0.13482500
 H                 -5.22233700    1.15201900   -3.38757300
 H                 -2.82646500    1.45161800   -2.90983500
 H                 -3.77563900    1.25706200    1.96818400
 H                 -6.16807200    1.02267400    1.49606700
 C                 -0.42392400   -1.69661600   -0.46799200
 C                 -1.75068400   -1.83399300   -0.90066700
 C                 -2.81293800   -1.89212000    0.00165700
 C                 -2.54446800   -1.78218500    1.40715400
 C                 -1.23033500   -1.62026200    1.84458400
 C                 -0.15181800   -1.60458600    0.94781900
 C                 -4.15431800   -2.07115800   -0.43575800
 C                 -3.63874400   -1.83075400    2.31363200
 C                 -4.91357800   -2.01203500    1.85697900
 C                 -5.17512200   -2.13899100    0.46805700
 H                 -6.19060100   -2.28446300    0.12893400
 H                 -5.73522700   -2.06785500    2.55783700
 H                 -4.35101700   -2.15857000   -1.49617500
 H                 -1.95479500   -1.90782500   -1.96188000
 H                 -1.03189600   -1.54814100    2.90753000
 H                 -3.44195800   -1.74753800    3.37488500
 C                  1.16948700   -1.46814100    1.38086500
 C                  2.23699600   -1.42519200    0.47416300
 C                  1.96393700   -1.48958600   -0.94195500
 C                  0.63988000   -1.63938200   -1.37406400
 C                  3.56480900   -1.29349600    0.90448200
 C                  3.03051900   -1.39423300   -1.84958000
 C                  4.33875500   -1.23494700   -1.41259800
 C                  4.61271000   -1.19927000   -0.00066600
 C                  5.96409600   -1.04732200    0.43171600
 H                  6.16830700   -1.02651900    1.49420400
 C                  6.97294700   -0.93197400   -0.47326800
 C                  6.70109000   -0.96038400   -1.87321300
 C                  5.42843700   -1.10983800   -2.32784800
 H                  3.77590300   -1.26214300    1.96600200
 H                  1.37876500   -1.42464500    2.44262700
 H                  0.43442800   -1.70553900   -2.43560000
 H                  2.82624300   -1.44536400   -2.91231200
 H                  7.99457500   -0.82336100   -0.13638900
 H                  7.52051700   -0.87150800   -2.57262500
 H                  5.22209200   -1.14485500   -3.38964800

84
Hexacene +1-charged Dimer [15]
 C                  0.53327000    1.96878900    0.23497900
 C                  1.75375000    2.28001700    0.84792600
 C                  2.97463700    1.88357800    0.29394400
 C                  2.97831600    1.11568800   -0.93095900
 C                  1.75481800    0.77841900   -1.53015400
 C                  0.53857000    1.19171200   -0.98964800
 C                  4.19916200    2.21649000    0.89007100
 C                  4.20107500    0.73508100   -1.49464600
 C                  5.41274400    1.09559000   -0.91070500
 C                  5.41030500    1.84841000    0.31387100
 C                  6.65878400    2.20685500    0.90035500
 H                  6.65799800    2.77403500    1.82193900
 C                  7.83024800    1.85602700    0.30133200
 C                  7.83199100    1.12022600   -0.91668100
 C                  6.66049500    0.74542800   -1.50138500
 H                  4.20082400    2.79185200    1.80789200
 H                  1.75189700    2.86135900    1.76186200
 H                  1.75915000    0.19751000   -2.44407500
 H                  4.20491000    0.15991100   -2.41213200
 H                  8.77274100    2.14240000    0.74697600
 H                  8.77529100    0.85928300   -1.37585700
 H                  6.65833300    0.17918500   -2.42298700
 C                 -0.68388300    0.87450500   -1.60167400
 C                 -1.89873400    1.30681000   -1.07375700
 C                 -1.90309700    2.08763500    0.14382300
 C                 -0.68451300    2.39005500    0.76750700
 C                 -3.12575600    0.99520500   -1.68958700
 C                 -3.12647900    2.52589500    0.66499200
 C                 -4.33012600    2.21726300    0.04391000
 C                 -4.32910100    1.42998700   -1.16322900
 C                 -5.57969600    1.11052300   -1.77887300
 H                 -5.57500700    0.50732900   -2.67725200
 C                 -6.74655100    1.54749900   -1.24167200
 C                 -6.74434400    2.33720400   -0.05169000
 C                 -5.58010200    2.66355700    0.56851400
 H                 -3.12323400    0.39959900   -2.59422600
 H                 -0.68016000    0.28743300   -2.51173800
 H                 -0.69052900    2.97819300    1.67713100
 H                 -3.13319900    3.12187800    1.56956100
 H                 -7.68843600    1.29677200   -1.70813200
 H                 -7.68694200    2.67764100    0.35412800
 H                 -5.58192200    3.26581500    1.46761600
 C                 -0.51661900   -1.25157500    1.03166300
 C                  0.73116000   -0.97012600    1.61395700
 C                  1.92230800   -1.39270600    1.03112600
 C                  1.87816300   -2.13296900   -0.21222300
 C                  0.63826300   -2.42971600   -0.78796600
 C                 -0.56113500   -2.01212400   -0.20335800
 C                  3.17819100   -1.10918800    1.61104300
 C                  3.08801300   -2.54400600   -0.80119600
 C                  4.31119900   -2.24735800   -0.22511500
 C                  4.35664300   -1.51389300    1.01802800
 C                  5.63548600   -1.22032800    1.59627400
 H                  5.66649800   -0.66780200    2.52652600
 C                  6.77900900   -1.62444800    0.99244600
 C                  6.73265700   -2.35777600   -0.23711100
 C                  5.54659000   -2.65904400   -0.82209600
 H                  3.21178600   -0.55963700    2.54416300
 H                  0.76387400   -0.41689300    2.54477300
 H                  0.60673800   -3.00607100   -1.70477400
 H                  3.05727700   -3.11170900   -1.72365000
 H                  7.73847200   -1.39657800    1.43511800
 H                  7.65936100   -2.67811100   -0.69333100
 H                  5.51210800   -3.22407800   -1.74482200
 C                 -1.80613600   -2.31070300   -0.77440300
 C                 -3.00282800   -1.88902100   -0.18866900
 C                 -2.95675200   -1.11254300    1.03084000
 C                 -1.71210200   -0.81701900    1.60615600
 C                 -4.25317600   -2.19669500   -0.75128300
 C                 -4.16032800   -0.68299400    1.60935100
 C                 -5.39219300   -0.99979000    1.04763400
 C                 -5.43864600   -1.77872400   -0.16115500
 C                 -6.71214600   -2.10325800   -0.71800400
 H                 -6.74728400   -2.69562400   -1.62325100
 C                 -7.85950200   -1.68903600   -0.11510900
 C                 -7.81374600   -0.92110800    1.08449900
 C                 -6.61998700   -0.58492700    1.64451200
 H                 -4.29077400   -2.78912200   -1.65768800
 H                 -1.84089900   -2.89684400   -1.68478500
 H                 -1.67995400   -0.25178400    2.52973800
 H                 -4.12774400   -0.10435800    2.52468700
 H                 -8.81926700   -1.95056900   -0.53903300
 H                 -8.73896100   -0.61190300    1.55082300
 H                 -6.58196400   -0.00334600    2.55638200

84
Hexacene +1-charged Dimer [16]
 C                 -0.98075900   -1.55164400   -0.71067900
 C                  0.11402300   -1.53396100   -1.58406400
 C                  1.43016700   -1.63904800   -1.11818900
 C                  1.66744900   -1.73632800    0.30369800
 C                  0.57423000   -1.71816500    1.18205300
 C                 -0.74255500   -1.62014400    0.71807500
 C                  2.52927100   -1.62369300   -1.98659500
 C                  2.98231800   -1.84505100    0.77037100
 C                  4.06793500   -1.87187500   -0.10456500
 C                  3.83462600   -1.75290500   -1.51599900
 C                  4.95455800   -1.76771400   -2.39581200
 H                  4.78219700   -1.67829100   -3.46080800
 C                  6.21900400   -1.92029800   -1.90818300
 C                  6.44630300   -2.05634400   -0.51152700
 C                  5.40307800   -2.02484400    0.36506700
 H                  2.35702400   -1.54566500   -3.05382500
 H                 -0.06579900   -1.48184400   -2.65123100
 H                  0.75536800   -1.78008000    2.24806400
 H                  3.16051300   -1.92303200    1.83584700
 H                  7.06076600   -1.94725100   -2.58637200
 H                  7.45649000   -2.17735600   -0.14734900
 H                  5.57434400   -2.11734700    1.42946200
 C                 -1.83111200   -1.57220500    1.59437300
 C                 -3.14536900   -1.45487700    1.12411200
 C                 -3.38333700   -1.43143200   -0.30106900
 C                 -2.29392500   -1.46932300   -1.17843100
 C                 -4.24053300   -1.35540800    1.99790400
 C                 -4.70290200   -1.34421800   -0.77107000
 C                 -5.77644300   -1.25493000    0.10082500
 C                 -5.53854300   -1.24147500    1.52078000
 C                 -6.65735800   -1.11522500    2.40169500
 H                 -6.47963500   -1.10944800    3.46924200
 C                 -7.91974900   -1.01552600    1.90877100
 C                 -8.15584500   -1.04087000    0.50075800
 C                 -7.12079800   -1.15573700   -0.37208200
 H                 -4.06592000   -1.37061000    3.06700000
 H                 -1.65380300   -1.61837100    2.66192400
 H                 -2.47645200   -1.44809500   -2.24565100
 H                 -4.88311900   -1.34056400   -1.83884200
 H                 -8.75985000   -0.92598900    2.58329800
 H                 -9.17086600   -0.97186700    0.13471000
 H                 -7.29490600   -1.17275800   -1.43999500
 C                  0.74256000    1.62129100    0.71579500
 C                 -0.57420500    1.72006800    1.17964500
 C                 -1.66745700    1.73684900    0.30128400
 C                 -1.43019100    1.63720600   -1.12045000
 C                 -0.11404700    1.53117600   -1.58618200
 C                  0.98073400    1.55030000   -0.71284400
 C                 -2.98232000    1.84637500    0.76778200
 C                 -2.52927400    1.62056700   -1.98882800
 C                 -3.83463500    1.75062000   -1.51844100
 C                 -4.06793700    1.87183900   -0.10720900
 C                 -5.40308700    2.02554000    0.36217800
 H                 -5.57435900    2.11982200    1.42641400
 C                 -6.44631300    2.05553300   -0.51447000
 C                 -6.21901900    1.91715400   -1.91088800
 C                 -4.95456000    1.76389200   -2.39827100
 H                 -3.16053000    1.92598100    1.83314100
 H                 -0.75536300    1.78359600    2.24555900
 H                  0.06571800    1.47716500   -2.65326000
 H                 -2.35703300    1.54071100   -3.05592200
 H                 -7.45650400    2.17711700   -0.15049000
 H                 -7.06079500    1.94283000   -2.58910800
 H                 -4.78219100    1.67265100   -3.46311000
 C                  2.29389500    1.46707200   -1.18047400
 C                  3.38334600    1.43091600   -0.30311600
 C                  3.14540200    1.45687500    1.12203700
 C                  1.83114600    1.57491600    1.59212900
 C                  4.70289400    1.34287900   -0.77299600
 C                  4.24056700    1.35890800    1.99597400
 C                  5.53857000    1.24412400    1.51901700
 C                  5.77645700    1.25515000    0.09904100
 C                  7.12079100    1.15511300   -0.37372200
 H                  7.29488400    1.17041000   -1.44166600
 C                  8.15584800    1.04158500    0.49929600
 C                  7.91975000    1.01846800    1.90733400
 C                  6.65737400    1.11913100    2.40011500
 H                  4.88307700    1.33714400   -1.84076200
 H                  2.47634800    1.44378200   -2.24766100
 H                  1.65388900    1.62289800    2.65961100
 H                  4.06599400    1.37587800    3.06504900
 H                  9.17086000    0.97193300    0.13334800
 H                  8.75983400    0.92978900    2.58199800
 H                  6.47967500    1.11502600    3.46767400

96
Heptacene +1-charged Dimer [17]
 C                 -0.50277400   -1.47382600    1.07184600
 C                 -1.60568700   -1.40409400    1.91525400
 C                 -2.92192900   -1.49848900    1.42181500
 C                 -3.12834500   -1.70019300    0.00692800
 C                 -2.01825300   -1.73412100   -0.84706000
 C                 -0.71538200   -1.62374800   -0.35794600
 C                 -4.03664000   -1.40904700    2.26064200
 C                 -4.43219300   -1.83984200   -0.48404400
 C                 -5.53297900   -1.77238800    0.35979200
 C                 -5.33172300   -1.53009300    1.76222700
 C                 -6.47620000   -1.43232400    2.60859100
 H                 -6.32840700   -1.25023700    3.66521200
 C                 -7.72900300   -1.58213100    2.09846700
 C                 -7.92530200   -1.84002100    0.71049700
 C                 -6.86269400   -1.92888800   -0.13224100
 H                 -3.88971500   -1.25219400    3.32255500
 H                 -1.45246100   -1.27858900    2.98019300
 H                 -2.17644600   -1.86322200   -1.91050300
 H                 -4.58409600   -2.00547000   -1.54319700
 H                 -8.58980400   -1.51396400    2.74933200
 H                 -8.93037700   -1.95386300    0.33013400
 H                 -7.00840700   -2.11033100   -1.18876200
 C                  0.38692100   -1.62867800   -1.21426900
 C                  1.70366700   -1.54624700   -0.72927600
 C                  1.92056800   -1.44235800    0.70273100
 C                  0.81234400   -1.39156400    1.55702600
 C                  2.79794000   -1.54850600   -1.58500100
 C                  3.22537000   -1.38759800    1.18822400
 C                  4.33428700   -1.43280100    0.32810600
 C                  4.11662900   -1.49295600   -1.09713100
 C                  5.22145000   -1.50063500   -1.95481200
 H                  5.06070900   -1.53753000   -3.02574900
 C                  6.52248000   -1.48583000   -1.46088800
 C                  6.73831200   -1.46483400   -0.04063800
 C                  5.64506800   -1.41967500    0.81713800
 H                  2.63578200   -1.61310800   -2.65446500
 H                  0.22472800   -1.71989400   -2.28144600
 H                  0.97467100   -1.29203600    2.62294600
 H                  3.39211800   -1.31633700    2.25560900
 H                  5.81069500   -1.37572900    1.88634300
 C                  7.65594600   -1.50339100   -2.32747200
 C                  8.07668600   -1.48550000    0.45209700
 C                  9.12978500   -1.51924800   -0.40770700
 C                  8.91681200   -1.52052900   -1.81682200
 H                  7.49342400   -1.51682700   -3.39737100
 H                  8.23425300   -1.47074500    1.52239200
 H                 10.14131300   -1.54202300   -0.02656500
 H                  9.77000100   -1.54357600   -2.48034900
 C                 -1.91472900    1.68450700    0.34765500
 C                 -3.22448200    1.69327100    0.84351700
 C                 -4.32227800    1.49295900    0.01229100
 C                 -4.10636400    1.23950400   -1.39647700
 C                 -2.80793300    1.23982800   -1.89805400
 C                 -1.69784800    1.47563800   -1.07095900
 C                 -5.64323500    1.53497500    0.50912100
 C                 -5.23030900    0.98595900   -2.21451300
 C                 -6.51481400    1.02231700   -1.71085700
 C                 -6.72937400    1.32777600   -0.31440500
 C                 -8.07504500    1.40788100    0.17536400
 H                 -8.22871100    1.65247800    1.21830500
 C                 -9.12623200    1.18354100   -0.64917900
 C                 -8.91442700    0.85043700   -2.02684500
 C                 -7.66099700    0.77390800   -2.53741800
 H                 -5.80141500    1.74749100    1.55949700
 H                 -3.38695800    1.86939100    1.90014500
 H                 -2.64935700    1.07557400   -2.95759300
 H                 -5.07665600    0.78256000   -3.26792600
 H                -10.13794300    1.25458500   -0.27412100
 H                 -9.77061200    0.67363400   -2.66315000
 H                 -7.50356200    0.54111100   -3.58280000
 C                 -0.39026000    1.48139300   -1.56238000
 C                  0.71088600    1.65743900   -0.71813300
 C                  0.49412600    1.83186700    0.70570700
 C                 -0.81193700    1.85824400    1.19166700
 C                  2.02575600    1.63904200   -1.20413700
 C                  1.60678500    1.93977300    1.55977600
 C                  2.90578200    1.88274600    1.07266300
 C                  3.12118500    1.74873200   -0.35397000
 C                  4.44447200    1.72050700   -0.84530500
 H                  4.60482300    1.64962300   -1.91425300
 C                  5.53098700    1.78758000    0.00122200
 C                  5.31841500    1.87564300    1.42941900
 C                  4.03364200    1.92970300    1.92644500
 H                  2.19244800    1.53665000   -2.26990400
 H                 -0.22370600    1.35234500   -2.62548200
 H                 -0.97988900    2.00736400    2.25180900
 H                  1.44209500    2.06462600    2.62351700
 H                  3.87742600    2.02147800    2.99491400
 C                  6.87571000    1.76984300   -0.49602500
 C                  6.46805900    1.90608900    2.28835000
 C                  7.72107900    1.87407500    1.77227100
 C                  7.92875400    1.81304500    0.35534500
 H                  7.03036800    1.71788400   -1.56591700
 H                  6.31206100    1.97184600    3.35761200
 H                  8.57957200    1.90878100    2.42897500
 H                  8.93882700    1.79625300   -0.02933800

36
TS for [2] to [4] conversion
 C                 -1.41064200   -0.36198500    0.97630200
 C                 -1.37439500   -1.41827500    0.02507900
 C                 -2.42463400    0.60383800    0.88923500
 C                 -0.33854500   -2.37218100    0.10000200
 C                 -2.36703100   -1.48319200   -0.96401400
 C                 -0.41811900   -0.30171100    1.97112700
 C                 -3.40722400    0.51493700   -0.10252700
 H                 -2.45152400    1.41117100    1.60803400
 C                  0.63273400   -2.29577300    1.10024600
 H                 -0.30419700   -3.17432300   -0.62457600
 C                 -3.37940700   -0.52310300   -1.02032300
 H                 -2.34823000   -2.29034900   -1.68417900
 C                  0.59120600   -1.27139000    2.03009400
 H                 -0.44924100    0.49136400    2.70444800
 H                 -4.19066800    1.25768800   -0.14734800
 H                  1.41581700   -3.03801600    1.14495400
 H                 -4.14297200   -0.59363000   -1.78146700
 H                  1.34116100   -1.21346400    2.80537200
 C                 -0.51099600    2.54247600   -0.64419500
 C                  0.20541800    2.86927600    0.53040500
 C                 -0.11499100    1.48738300   -1.42823000
 H                 -1.35705000    3.14824300   -0.93965500
 C                  1.30333300    2.13702800    0.89302000
 H                 -0.10245200    3.71763700    1.12641100
 C                  1.01542100    0.71338000   -1.08087000
 H                 -0.65526800    1.24739900   -2.33547500
 C                  1.74476300    1.04649000    0.09485800
 H                  1.87344000    2.40200300    1.77478100
 C                  1.45563500   -0.37366700   -1.87817700
 C                  2.90374100    0.29727000    0.42270300
 C                  2.56857600   -1.08777200   -1.52952700
 H                  0.90859600   -0.61429500   -2.78130000
 C                  3.30459000   -0.74399500   -0.36748400
 H                  3.47562100    0.57430000    1.29937900
 H                  2.91075900   -1.90125900   -2.15445700
 H                  4.19960300   -1.29867200   -0.12127400
